# Supplementary material for: Modeling and Strength Calculations of Parts Made Using 3D Printing Technology and Mounted in a Custom-Made Lower Limb Exoskeleton
Source: Materials (Basel). 2024 Jul 10;17(14):3406. doi: 10.3390/ma17143406 (PMC11278006; doi:10.3390/ma17143406)
Supplement: Supplementary file 1 [file materials-17-03406-s001.zip]

Archive with 1 entries (1 files):
- materials-3043867-supplementary.pdf
